# Supplementary material for: Lessons Learned From Over 20 Years of Telemedicine Services in India: Scoping Review of Telemedicine Services Initiated From 2000 to 2023
Source: J Med Internet Res. 2025 Oct 15;27:e63984. doi: 10.2196/63984 (PMC12572746; doi:10.2196/63984)
Supplement: Multimedia Appendix 2 [file jmir_v27i1e63984_app2.xlsx]

## Sheet: 1a_Search strategy_academic lit
	Multimedia Appendix 1: Search strategy for databases
	Working definition	While telemedicine refers specifically to remote clinical services, telehealth can refer to remote non-clinical services, such as provider training, administrative meetings, and continuing medical education, in addition to clinical services.
		Filters applied: Full text, in the last 10 years, English
		Search terms used
		telemedicine + india
		provider to provider telemedicine + India
		Patient to provider telemedicine + india
		Telemedicine + rural india
	Systematic search	2023-07-04
	concept	included terms
1	telehealth	telehealth* OR “tele-health*” OR “tele health*” OR ehealth* OR “e-health*” OR “e health*” OR “digital health*” OR “digital-health*” OR “virtual health*” OR “virtual-health*” OR “mhealth*” OR “m-health*” OR “m health*”
2	telemedicine	telemedic* OR “tele-medic*” OR “tele medic*” OR emedic* OR “e-medic*” OR “e medic*” OR digitalmedic* OR “digital-medic*” OR “digital medic*” OR virtualmedic* OR “virtual-medic*” OR “virtual medic*” OR mmedic* OR “m-medic*” OR “m medic*”
3	telenursing	telenurs* OR “tele-nurs*” OR “tele nurs*” OR enurs* OR “e-nurs*” OR “e nurs*” OR digitalnurs* OR “digital-nurs*” OR “digital nurs*” OR virtualnurs* OR “virtual-nurs*” OR “virtual nurs*” OR mnurs* OR “m-nurs*” OR “m nurs*”
4	teletherapy	teletherap* OR “tele-therap” OR “tele therap*” OR etherap* OR “e-therap” OR “e therap*” OR digitaltherap* OR “digital-therap” OR “digital therap*” OR virtualtherap* OR “virtual-therap” OR “virtual therap*” OR mtherap* OR “m-therap*” OR “m therap*”
5	telepsychiatry	telepsych* OR “tele-psych*” OR “tele psych*” OR epsych* OR “e-psych*” OR “e psych*” OR digitalpsych* OR “digital-psych*” OR “digital psych*” OR virtualpsych* OR “virtual-psych*” OR “virtual psych*” OR mpsych* OR “m-psych*” OR “m psych*”
6	remote care	“remote healthcare” OR “remote health care” OR “remote care” OR “remote medical consult*” OR “remote health consult*” OR “remote patient manag*”
7	telecare + health/medical	(health OR medic*) AND (telecare OR “tele-care” OR “tele care” OR ecare OR “e-care” OR “e care” OR digitalcare OR “digital-care” OR “digital care” OR virtualcare OR “virtual-care” OR “virtual care” OR mcare OR “m-care” OR “m care” )
8	teleconsultation + health/medical	(health OR medic*) AND (teleconsultat* OR “tele-consult” OR “tele consult*” OR econsultat* OR “e-consult” OR “e consult*” OR digitalconsultat* OR “digital-consult” OR “digital consult*” OR virtualconsultat* OR “virtual-consult” OR “virtual consult*”)
9	telemonitoring + health/medicine	(health OR medic*) AND (telemonitor* OR “tele-monitor” OR “tele monitor*” OR emonitor* OR “e-monitor” OR “e monitor*” OR digitalmonitor* OR “digital-monitor” OR “digital monitor*” OR virtualmonitor* OR “virtual-monitor” OR “virtual monitor*”)
10	telepractice + health/medicine	(health OR medic*) AND (telepractice OR “tele-practice” OR “tele practice” OR epractice OR “e-practice” OR “e practice” OR digitalpractice OR “digital-practice” OR “digital practice” OR virtualpractice OR “virtual-practice” OR “virtual practice”)
11	India	"India" OR "Indian" OR "Andhra Pradesh" OR "Arunachal Pradesh" OR "Assam" OR "Bihar" OR "Chhattisgarh" OR "Goa" OR "Gujarat" OR "Haryana" OR "Himachal Pradesh" OR "Jharkhand" OR "Karnataka" OR "Kerala" OR "Madhya Pradesh" OR "Maharashtra" OR "Manipur" OR "Meghalaya" OR "Mizoram" OR "Nagaland" OR "Odisha" OR "Orissa" OR "Punjab" OR "Rajasthan" OR "Sikkim" OR "Tamil Nadu" OR "Telangana" OR "Tripura…
12	2010-2023	(2010:2023[pdat])
Search	(#1 OR #2 OR #3 OR #4 OR #5 OR #6 OR #7 OR #8 OR #9 OR #10) AND #11 AND #12
Pubmed	989	(("telehealth*"[Title/Abstract] OR "tele health*"[Title/Abstract] OR "tele health*"[Title/Abstract] OR "ehealth*"[Title/Abstract] OR "e health*"[Title/Abstract] OR "e health*"[Title/Abstract] OR "digital health*"[Title/Abstract] OR "digital health*"[Title/Abstract] OR "virtual health*"[Title/Abstract] OR "virtual health*"[Title/Abstract] OR "mhealth*"[Title/Abstract] OR "m health*"[Title/Abstract…
Scopus	1352	( ( TITLE-ABS ( telehealth* OR "tele-health*" OR "tele health*" OR ehealth* OR "e-health*" OR "e health*" OR "digital health*" OR "digital-health*" OR "virtual health*" OR "virtual-health*" OR "mhealth*" OR "m-health*" OR "m health*" OR telemedic* OR "tele-medic*" OR "tele medic*" OR emedic* OR "e-medic*" OR "e medic*" OR digitalmedic* OR "digital-medic*" OR "digital medic*" OR virtualmedic* OR "…
Embase	25	((telehealth*:ab,ti OR 'tele-health*':ab,ti OR 'tele health*':ab,ti OR ehealth*:ab,ti OR 'e-health*':ab,ti OR 'e health*':ab,ti OR 'digital health*':ab,ti OR 'digital-health*':ab,ti OR 'virtual health*':ab,ti OR 'virtual-health*':ab,ti OR 'mhealth*':ab,ti OR 'm-health*':ab,ti OR 'm health*':ab,ti OR telemedic*:ab,ti OR 'tele-medic*':ab,ti OR 'tele medic*':ab,ti OR emedic*:ab,ti OR 'e-medic*':ab,t…
Covidence	16750	unique hits
	716	duplicates removed

## Sheet: 1b_Search stratgey_google store
Criteria	Response and notes
Platform searched	Google Play Store: In India, the Google Play Store is the primary source of application downloads. The Apple "Apps" Store is available for iPhone users but iPhone users comprise less than 10% of the market and any viable telemedicine application would be available first for Android users in the Google Play Store.
Phone software system	Android
Location	IP address of the phone used for this search was within India
Date	2023-07-03
Search terms	"doctor online" "online consultation" "telemedicine" "tele + health" "doctor app" "doctor appoinment app"
Approach	For each search term sequence, the lead author examined the first 40 applications that were listed. Those applications that provided access to a medical professional and that had 1000+ downloads were included in the final list for data extraction.
