# Supplementary material for: Lessons Learned From Over 20 Years of Telemedicine Services in India: Scoping Review of Telemedicine Services Initiated From 2000 to 2023
Source: J Med Internet Res. 2025 Oct 15;27:e63984. doi: 10.2196/63984 (PMC12572746; doi:10.2196/63984)
Supplement: Multimedia Appendix 3 [file jmir_v27i1e63984_app3.xlsx]

## Sheet:  Appendix 2.
Mutlimedia Appendix 2. Key stakeholder characteristics of moderate to large scale unique telemedicine services using specialized software. (N=75)
Sl. No	Unique telemedicine service name	Health delivery sector	Clinical & service providers				Patients (age group)		Implementing Organisation
			MBBS doctors or higher level specialists	Dentists	AYUSH practitioner	Allied health services	All age group	Specific (mention)	Network of hospital	Technology service providers - (B2B)	Technology service providers - (B2C)
1	AIIMS New Delhi	Public	✔			✔	✔		✔
2	Armed Forces Medical Services	Public	✔				✔		✔
3	JIPMER Puducherry	Public	✔				✔		✔
4	SeHAT OPD	Public	✔				✔		✔
5	Integrated eHealth Center	Public	✔				✔		✔
6	Onconet - Kerala	Public	✔				✔		✔
7	Govt. of Kerala telemedicine centres	Public	✔				✔		✔
8	NIMHANS Bengaluru	Public	✔			✔	✔		✔
9	Sanjay Gandhi Postgraduate Institute of Medical Sciences (SGPGIMS), Lucknow	Public	✔				✔		✔
10	PGIMER Chandigarh	Public	✔				✔		✔
11	Pediatric HIV Telemedicine Initiative	Public	✔			✔		Specific - Pediatric	✔
12	eSanjeevani	Public	✔		✔	✔	✔		✔
13	HMIS based telemedicine	Public	✔				✔		✔
14	Remote Monitoring Program	Public	✔				✔		✔
15	VMed by Dhanush Healthcare	PPP	✔		✔		✔			✔	✔
16	Sangath	PPP	✔			✔	✔		✔
17	Chunampet Rural Diabetes Prevention Project	PPP	✔				✔		✔
18	KIDROP program	PPP	✔			✔	✔		✔
19	Piramal Swasthya Telemedicine Service	PPP	✔				✔		✔
20	MyTeleDoc project	PPP	✔				✔			✔
21	DocOnline (Clinic on Wheels, eClinic)	PPP	✔			✔	✔			✔
22	Apollo - Tele Health Services	PPP	✔				✔		✔
23	ISRO Network	PPP	✔				✔		✔
24	Amrita University	PPP	✔				✔		✔
25	Sri Ramachandra University Hospital	PPP	✔				✔		✔
26	SPARSH - eSHCs	PPP	✔				✔		✔
27	Digisahayam (Star Arogya Digi Seva)	PPP	✔			✔	✔			✔
28	Jothydev’s Diabetes & Research Center	Private	✔				✔		✔
29	Narayana Health Care	Private	✔				✔		✔
30	Practo	Private	✔	✔	✔		✔				✔
31	Express Clinics	Private	✔	✔			✔		✔
32	1 MG	Private	✔				✔				✔
33	iCliniq	Private	✔	✔	✔		✔		✔
34	Portea	Private	✔				✔				✔
35	MediBuddy	Private	✔	✔			✔				✔
36	MedPlus Mart	Private	✔				✔				✔
37	Doctor Insta: Consult Online	Private	✔		✔	✔	✔				✔
38	Netmeds	Private	✔				✔				✔
39	Pharmeasy	Private	✔				✔				✔
40	DocOnline	Private	✔				✔				✔
41	Healthians	Private	✔	✔			✔				✔
42	Postira	Private	✔				✔				✔
43	MFine	Private	✔	✔	✔	✔	✔				✔
44	Qural - Healthcare. Done Smart	Private	✔				✔				✔
45	Zyla Health	Private	✔				✔			✔
46	Jiyyo e‐mitra clinic	Private	✔				✔				✔
47	JiyyoLyfe	Private	✔				✔				✔
48	TrueMeds	Private	✔				✔				✔
49	AarogyaSakha Healthcare Helpline	Private	✔				✔			✔
50	Apollo 24|7 Doctor	Private	✔				✔				✔
51	DigiDoctor	Private	✔				✔				✔
52	DocSmart	Private	✔			✔	✔				✔
53	Doktors	Private	✔	✔	✔	✔	✔				✔
54	Medicas	Private	✔				✔				✔
55	Diahome app	Private	✔				✔			✔
56	Dr Galen	Private	✔				✔				✔
57	Plum telehealth	Private	✔				✔				✔
58	eAarogyaKendra Telehealth	Private	✔	✔		✔	✔			✔
59	Ekal Arogya	Private	✔				✔			✔
60	Karma Primary Healthcare	Private	✔				✔			✔
61	Phygital PHC	Private	✔				✔			✔
62	Apollo - eACCESS Tele ICU	Private	✔				✔		✔
63	Cloudphysician Healthcare Private Limited	Private	✔				✔		✔
64	Dr. Mohan’s Diabetes Specialities Centre	Private	✔			✔	✔		✔
65	Dr. Shroff’s Charity Eye Hospital	Private	✔			✔	✔		✔
66	National Heart Institute (NHI)	Private	✔				✔		✔
67	Sri Sathya Sai Institute of Higher Medical Sciences (SSSIHMS) Bengaluru	Private	✔				✔		✔
68	Welcare Health System	Private	✔				✔			✔
69	Amrita Institute of Medical Sciences Kochi	Private	✔	✔			✔		✔
70	Aravind Eye	Private	✔			✔	✔		✔
71	Sankara Nethralaya	Private	✔			✔	✔		✔
72	L V Prasad Eye Insititute	Private	✔			✔	✔		✔
73	World Health Partners (WHP) Sky program	Private	✔		✔		✔		✔
74	Lybrate	Private	✔	✔	✔	✔	✔				✔
75	Tata Medical Center (TMC) - Kolkata	Private	✔				✔		✔
