# Supplementary material for: Lessons Learned From Over 20 Years of Telemedicine Services in India: Scoping Review of Telemedicine Services Initiated From 2000 to 2023
Source: J Med Internet Res. 2025 Oct 15;27:e63984. doi: 10.2196/63984 (PMC12572746; doi:10.2196/63984)
Supplement: Multimedia Appendix 4 [file jmir_v27i1e63984_app4.xlsx]

## Sheet: Appendix 3.
Multimedia Appendix 3. Supplementary table on scale of implementation of moderate to large scale unique telemedicine services using specialized software (N=75)* [* Data was accessed over a period of 20th June - 20th July 2023]
Sl. No	Unique telemedicine service name	Health delivery sector	Model type	Year of launch	Scale*
					Geography		No. of registered providers	No.of active providers	No. of spokes	No. of hubs / hospitals	No. of patients served / treated	No. of consultations / prescriptions	No. of daily consultations	Google play store
					No. of states	No. of districts/cities								No. of App downloads	App star ratings	No. of reviews
1	AIIMS New Delhi	Public	Patient to provider	2006	16	116	NR	NR	NR	1	NR	8083 (Jul 2019 to Apr 2021)	NR	NR	NR	NR
2	Armed Forces Medical Services	Public	Patient to provider	2017	NR	NR	NR	NR	2	3	NR	269	NR	NR	NR	NR
3	JIPMER Puducherry	Public	Patient to provider	2018	1	3	NR	12	NR	1	NR	850	NR	NR	NR	NR
4	SeHAT OPD	Public	Patient to provider	2021	All India	NR	NR	NR	NR	NR	NR	NR	NR	100K+	2.9	190
5	Integrated eHealth Center	Public	Patient to provider	NR	2	2	NR	NR	NR	NR	NR	NR	NR	NR	NR	NR
6	Onconet - Kerala	Public	Provider to provider	2001	1	14	NR	NR	16	3	NR	NR	NR	NR	NR	NR
7	Govt. of Kerala telemedicine centres	Public	Provider to provider	NR	1	NR	NR	NR	40	1	NR	NR	NR	NR	NR	NR
8	NIMHANS Bengaluru	Public	Both	2001	1	20	NR	NR	NR	1	739	1049 (2019 tilll June 2020)	NR	NR	NR	NR
9	Sanjay Gandhi Postgraduate Institute of Medical Sciences (SGPGIMS), Lucknow	Public	Both	2001	2	NR	NR	NR	NR	1	862	3756	NR	NR	NR	NR
10	PGIMER Chandigarh	Public	Both	2005	4	NR	NR	NR	25	1	5662	7577 (27th Mar to 20th Jun 2020)	NR	NR	NR	NR
11	Pediatric HIV Telemedicine Initiative	Public	Both	2013	1	33	NR	NR	35	1	5000+	190 (30-June-2015)	NR	NR	NR	NR
12	eSanjeevani	Public	Both	2019	All India	NR	185100	152 (on 6th July 2023 1:30 pm)	100,000+ (on 19th July 2023)	13,000 (19 Jul 2023)	138 million+	10 million+ (July 2021)	2 million+ served a day (on 19th Jul 2023)	1M+	3.5	9.99K
13	HMIS based telemedicine	Public	Both	2020	NR	NR	NR	NR	500	8	5000 users	NR	NR	NR	NR	NR
14	Remote Monitoring Program	Public	Both	2020	1	1	NR	NR	NR	NR	NR	19406 (May 14 tp Oct 31 2020)	NR	NR	NR	NR
15	VMed by Dhanush Healthcare	PPP	Patient to provider	2020	8	6	NR	NR	NR	NR	NR	NR	11,000+	NR	NR	NR
16	Sangath	PPP	Patient to provider	NR	1	NR	5	NR	NR	5	NR	402	NR	NR	NR	NR
17	Chunampet Rural Diabetes Prevention Project	PPP	Provider to provider	2006	1	1	NR	NR	NR	NR	23380	NR	NR	NR	NR	NR
18	KIDROP program	PPP	Provider to provider	2008	1	18	NR	NR	127	1	2900	175,000 (screening sessions)	NR	NR	NR	NR
19	Piramal Swasthya Telemedicine Service	PPP	Provider to provider	2015	3	NR	NR	NR	NR	NR	330000	4,527 (in HP)	NR	NR	NR	NR
20	MyTeleDoc project	PPP	Provider to provider	2020	1	1	NR	NR	22	1	NR	NR	NR	NR	NR	NR
21	DocOnline (Clinic on Wheels, eClinic)	PPP	Provider to provider	2021	7	10	140	NR	NR	NR	NR	200,000+	NR	NR	NR	NR
22	Apollo - Tele Health Services	PPP	Both	2000	20	NR	NR	NR	351,000+	73	13 million+	16.5 million+	NR	NR	NR	NR
23	ISRO Network	PPP	Both	2001	20+	NR	NR	NR	NA	100	NR	NR	NR	NR	NR	NR
24	Amrita University	PPP	Both	2002	NR	108 villages	NR	NR	NR	NR	NR	NR	NR	NR	NR	NR
25	Sri Ramachandra University Hospital	PPP	Both	2005	1	2	NR	NR	NR	NR	1335	NR	NR	NR	NR	NR
26	SPARSH - eSHCs	PPP	Both	NR	1	1	NR	NR	4	1	NR	NR	NR	NR	NR	NR
27	Digisahayam (Star Arogya Digi Seva)	PPP	Both	2020	1	NR	NR	NR	2	NR	37000+ lives touched	24,000+	NR	NR	NR	NR
28	Jothydev’s Diabetes & Research Center	Private	Patient to provider	1998	1	NR	NR	NR	NR	1	1,000+	NR	NR	NR	NR	NR
29	Narayana Health Care	Private	Patient to provider	2002	All India	NR	NR	NR	NR	NR	53,000+	NR	NR	500K+	4.8	15T
30	Practo	Private	Patient to provider	2008	All India	22	200,000+	NR	NR	70000+	300 million+ patients per year	50 million appoinments every year	NR	10M+	4.5	200K
31	Express Clinics	Private	Patient to provider	2011	25	400+	350	NR	NR	28	19 million+	NR	NR	NR	NR	NR
32	1 MG	Private	Patient to provider	2012	All India	1800+	NR	NR	NR	NR	NR	3 million	NR	10M+	4.5	555K
33	iCliniq	Private	Patient to provider	2013	All India	NR	NR	NR	NR	NR	NR	5 million	NR	10K+	3.5	480
34	Portea	Private	Patient to provider	2013	16	40+	NR	NR	NR	NR	1 million	250000	NR	NR	NR	NR
35	MediBuddy	Private	Patient to provider	2014	All India	23	90,000+	NR	NR	7100	NR	13 million+	25,000+	5M+	4.4	193K
36	MedPlus Mart	Private	Patient to provider	2014	All India	NR	NR	NR	NR	NR	NR	NR	NR	1M+	4.3	133
37	Doctor Insta: Consult Online	Private	Patient to provider	2015	All India	NR	NR	NR	NR	NR	NR	NR	NR	100K+	4.1	12.5K
38	Netmeds	Private	Patient to provider	2015	All India	NR	NR	NR	NR	NR	NR	NR	NR	10M+	4.3	662K
39	Pharmeasy	Private	Patient to provider	2015	All India	NR	NR	NR	NR	NR	NR	NR	NR	10M+	4.6	741K
40	DocOnline	Private	Patient to provider	2016	All India	NR	NR	NR	NR	NR	15 million+ lives impacted	NR	NR	100K+	4	564
41	Healthians	Private	Patient to provider	2016	All India	250+	NR	NR	NR	NR	NR	NR	NR	1M+	4.5	411
42	Postira	Private	Patient to provider	2016	All India	NR	1100+	NR	NR	NR	NR	NR	NR	1K+	4.8	1.71K
43	MFine	Private	Patient to provider	2017	All India	NR	500,000+	NR	NR	NR	NR	NR	NR	5M+	4.6	88.3K
44	Qural - Healthcare. Done Smart	Private	Patient to provider	2017	All India	NR	NR	NR	NR	NR	NR	NR	NR	100K+	4.5	872
45	Zyla Health	Private	Patient to provider	2017	All India	NR	NR	NR	NR	NR	NR	NR	NR	100K+	4.9	3T
46	Jiyyo e‐mitra clinic	Private	Patient to provider	2017	1	NR	NR	NR	NR	20	NR	NR	NR	NR	NR	NR
47	JiyyoLyfe	Private	Patient to provider	2018	All India	10+	NR	NR	NR	NR	NR	200,000+	1,000+	5K+	4.8	165
48	TrueMeds	Private	Patient to provider	2019	All India	NR	NR	NR	NR	NR	NR	NR	NR	1M+	4.4	186K
49	AarogyaSakha Healthcare Helpline	Private	Patient to provider	2020	NR	NR	NR	NR	NR	NR	NR	12,000+	NR	NR	NR	NR
50	Apollo 24|7 Doctor	Private	Patient to provider	2020	All India	NR	NR	NR	NR	NR	NR	NR	NR	100K+	2.6	281
51	DigiDoctor	Private	Patient to provider	2020	All India	NR	NR	NR	NR	NR	NR	NR	NR	10K+	4.9	911
52	DocSmart	Private	Patient to provider	2021	All India	NR	NR	NR	NR	NR	NR	NR	NR	10K+	4.5	95
53	Doktors	Private	Patient to provider	2021	All India	NR	NR	NR	NR	NR	NR	NR	NR	5K+	4.5	68
54	Medicas	Private	Patient to provider	2021	All India	NR	NR	NR	NR	NR	NR	NR	NR	10K+	4.5	133
55	Diahome app	Private	Patient to provider	2021	All India	NR	NR	NR	NR	NR	NR	NR	NR	10K+	4.1	89
56	Dr Galen	Private	Patient to provider	2022	All India	NR	537	NR	NR	NR	NR	NR	NR	5K+	4.9	29
57	Plum telehealth	Private	Patient to provider	2022	All India	NR	NR	NR	NR	NR	NR	NR	NR	50K+	4.5	470
58	eAarogyaKendra Telehealth	Private	Provider to provider	2018	1	1	NR	NR	NR	NR	NR	14,000+ (on June 2022)	NR	NR	NR	NR
59	Ekal Arogya	Private	Provider to provider	2021	1	NR	NR	NR	NR	3	NR	NR	NR	NR	NR	NR
60	Karma Primary Healthcare	Private	Provider to provider	2014	4	NR	20	NR	NR	26+	200000	NR	NR	NR	NR	NR
61	Phygital PHC	Private	Provider to provider	2022	4	NR	NR	NR	NR	NR	NR	110,000+ (on June 30, 2023)	NR	NR	NR	NR
62	Apollo - eACCESS Tele ICU	Private	Provider to provider	2016	8	23	NR	NR	23	1	3092 (Feb 2016 to May 2020)	NR	NR	NR	NR	NR
63	Cloudphysician Healthcare Private Limited	Private	Provider to provider	2017	16	NR	200	NR	514	NR	21,000+ (June 2020 & Dec 2021)	NR	NR	NR	NR	NR
64	Dr. Mohan’s Diabetes Specialities Centre	Private	Provider to provider	2006	12	32	NR	NR	NR	NR	NR	25,000+ (Jan to Dec 2018)	NR	NR	NR	NR
65	Dr. Shroff’s Charity Eye Hospital	Private	Provider to provider	2013	12	NR	205	NR	NR	115	842,000+ screened	NR	NR	NR	NR	NR
66	National Heart Institute (NHI)	Private	Provider to provider	2018	1	NR	NR	NR	1	1	200 (June 2018 - Aug 2019)	NR	NR	NR	NR	NR
67	Sri Sathya Sai Institute of Higher Medical Sciences (SSSIHMS) Bengaluru	Private	Provider to provider	2007	3	NR	NR	NR	2	1	1587 (2014)	10,000 (2018)	NR	NR	NR	NR
68	Welcare Health System	Private	Provider to provider	2014	20	NR	NR	NR	NR	NR	300,000 screened	NR	NR	NR	NR	NR
69	Amrita Institute of Medical Sciences Kochi	Private	Both	2002	1	NR	NR	NR	60	1	NR	5000	NR	NR	NR	NR
70	Aravind Eye	Private	Both	2002	2	13	NR	NR	77	1	586,000+ (2017-18)	NR	NR	NR	NR	NR
71	Sankara Nethralaya	Private	Both	2003	1	3	NR	NR	18 camps	1	4456 screened (Jan 2004 - Dec 2005)	NR	NR	NR	NR	NR
72	L V Prasad Eye Insititute	Private	Both	2010	4	NR	NR	NR	173	1	15,000+ (Jul 2017 to Aug 2018)	4.8 million (since Aug 2010 till 2018)	NR	NR	NR	NR
73	World Health Partners (WHP) Sky program	Private	Both	2011	2	31	14,000+	NR	1250 (in Bihar Aug 2014)	NR	NR	NR	NR	NR	NR	NR
74	Lybrate	Private	Both	2013	All India	5	150000	NR	NR	NR	10 million users	NR	NR	5M+	4.2	67.2K
75	Tata Medical Center (TMC) - Kolkata	Private	Both	2014	1	NR	NR	NR	NR	1	7629	10,856 (since 2014)	NR	NR	NR	NR
