# Supplementary material for: Lessons Learned From Over 20 Years of Telemedicine Services in India: Scoping Review of Telemedicine Services Initiated From 2000 to 2023
Source: J Med Internet Res. 2025 Oct 15;27:e63984. doi: 10.2196/63984 (PMC12572746; doi:10.2196/63984)
Supplement: Multimedia Appendix 5 [file jmir_v27i1e63984_app5.xlsx]

## Sheet: Appendix 4.
Multimedia Appendix 4. Evidence on effectiveness of moderate to large scale telemedicine programs using specialised software in India from peer reviewed articles (N=32 programs, 84 articles)
Sl. No	Unique telemedicine service name	No. of articles	Year of publication	First author	Article title	Quality of care														Economic evaluation		Summary data source							Design
						Inputs				Processes				Outcomes/ Impact				Other components											Descriptive					Analytic
						Technological readiness	Patient readiness	Provider readiness	Structural readiness	Technical care	Interpersonal & respectful care	Technological performance	Patient-provider engagement with technology	Experience of care	Costs, time savings	Health outcomes	Provider capacity (at the spoke level)	Equity	Gender inclusion	Cost effectiveness, cost utility	Cost outcome (program costing analysis)	System generated data analysis	Structured survey (patients and/or providers)	Qualitative methods: in-depth interviews, FGDs	Medical record review	Clinical observation	Vignettes	Other specify: ______	Surveillance	Ecological correlation	Cross sectional (prevalence)	Case report	Qualitative	Experimental with randomization	Quasi-experimental	Observational:cohort	Observational: cross sectional	Observational: case-control
1	AIIMS New Delhi	1	2020	Biswas, S	Smartphone‑Based Telemedicine Service at Palliative Care Unit during Nationwide Lockdown: Our Initial Experience at a Tertiary Care Cancer Hospital									X		X							X		X						X
		2	2021	Raheja, A	Turning a New Chapter in Neurosurgery Outpatient Services: Telemedicine A “Savior” in this Pandemic	X								X	X	X							X								X
		3	2021	Chaudhary, T	A Pilot Study Comparing Teletherapy with the Conventional Face-to-Face Therapy for Speech-Language Disorders	X	X					X		X	X	X							X								X
		4	2022	Yadav, D	Patient perception and satisfaction with a smartphone-based teledermatology service initiated during the COVID-19 pandemic at a tertiary care hospital in North India		X				X	X	X	X	X	X							X	X							X		X
		5	2022	George, K	Utility and patient acceptance of telemedicine in nephrology		X							X	X								X								X
2	Armed Forces Medical Services	1	2021	Menon, K A	Health technology assessment of telemedicine applications in Northern borders of India	X														X				X							X		X
3	JIPMER Puducherry	1	2020	Kavadichanda, C	Tele-rheumatology for overcoming socioeconomic barriers to healthcare in resource constrained settings: lessons from COVID-19 pandemic						X			X	X	X		X							X						X
		2	2021	Nair, P P	Video teleconsultation services for persons with epilepsy during COVID19 pandemic: An exploratory study from public tertiary care hospital in Southern India on feasibility, satisfaction, and effectiveness					X	X			X									X								X
		3	2022	Devi, S R	Outcomes of Teleconsultation Services and Patient Satisfaction among Pregnant Women Delivering at a Tertiary Care Center in South India during Coronavirus Disease 2019 Pandemic	X	X				X	X	X	X	X								X		X						X
4	Govt. of Kerala telemedicine centres	1	2019	Anil, A	Improving Rural Health Care Services Using ICT: Telemedicine Facility In Kerala	X		X	X			X		X	X	X							X	X	X						X		X
5	NIMHANS Bengaluru	1	2017	Moirangthem, S	Telepsychiatry as an Economically Better Model for Reaching the Unreached: A Retrospective Report from South India	X		X								X				X					X						X
		2	2019	Santhosh, K T	Telemedicine-Based Tobacco Treatment Model in Primary Care from a Low-Resource Setting											X												X (case study/single case report)				X
		3	2020	Das, S	Tele-psychiatric after care clinic for the continuity of care: A pilot study from an academic hospital	X				X	X	X		X	X								X		X						X
		4	2020	Kulkarni, K R	A study of collaborative telepsychiatric consultations for a rehabilitation centre managed by a primary healthcare centre											X									X						X
		5	2020	Sahu, P	Acceptance of e-consult for Substance Use Disorders during the COVID 19 pandemic: A study from India						X			X	X	X							X								X
		6	2021	Math, S B	Video consultations from an Indian academic hospital: First 3 years of experience from telepsychiatric after-care clinic											X									X						X
		7	2021	Naik, S S	Telephonic follow-up during COVID-19 to maintain continuity of care for persons with psychiatric disorders									X									X								X
6	Sanjay Gandhi Postgraduate Institute of Medical Sciences (SGPGIMS), Lucknow	1	2017	Chandwani, R	Telemedicine for low resource settings: Exploring the generative mechanisms	X			X								X							X				Secondary data sources, such as the data provided in the organization's website, published papers, newspaper articles and reports					X
		2	2020	Yadav, S K	Smartphone-Based Application for Tele-follow-up of Patients with Endocrine Disorders in Context of a LMIC: A Compliance, Satisfaction, Clinical Safety and Outcome Assessment									X	X			X					X								X
7	PGIMER Chandigarh	1	2010	Singh, M	Four years of experience of telemedicine for paediatric care in three Punjab hospitals, North India: achievements and lessons	X								X	X	X						X			X						X
		2	2010	Singh, M	Utility of Telemedicine for Children in India	X				X															X						X
		3	2014	Bhatia, J S	Assessing the outcome of a technology-driven Health camp: An Indian Case Study	X					X			X									X								X
		4	2019	Malhotra, S	A model for digital mental healthcare: Its usefulness and potential for service delivery in low- and middle-income countries			X		X				X									X		X						X
		5	2021	Ghosh, A	Telemedicine-assisted stepwise approach of service delivery for substance use disorders in India	X							X																		X
		6	2021	Handa	Teledermatology during the COVID-19 pandemic: Experience at a tertiary care centre in North India									X																	X
		7	2021	Sandhu, A	Evaluation of Tele-rheumatology during the COVID-19 Pandemic in Asian Population: A Pilot Study	X					X			X		X							X								X
		8	2022	Kakkanattu	A Structured Telemedicine Model in the Management of COVID-19 Infected Kidney Transplant Patients in a Tertiary Care Center in India											X															X
		9	2022	Rathod, R	Tele-Otolaryngology at a Tertiary Care Center in North India During COVID-19 Pandemic Lockdown: A Validated Patient Feedback Questionnaire Based Study						X		X	X	X	X							X		X						X
		10	2023	Kathiravan, S	Development of a protocol for videoconferencing-based exposure and response prevention treatment of obsessive-compulsive disorder during the COVID-19 pandemic	X					X	X	X	X		X									X						X
8	Pediatric HIV Telemedicine Initiative	1	2019	Rout, S K	Can telemedicine initiative be an effective intervention strategy for improving treatment compliance for pediatric HIV patients: Evidences on costs and improvement in treatment compliance from Maharashtra, India				X							X				X			X												X
		2	2020	Manglani, M	Reaching the Unreached: Providing Quality Care to HIV-Infected Children through Telemedicine—An Innovative Pilot Initiative from Maharashtra, India			X		X						X									X										X
		3	2021	Manglani, M	Assessing the Effectiveness of a Telemedicine Initiative in Clinical Management of Children Living with HIV/AIDS in Maharashtra, India					X						X									X										X
9	HMIS based telemedicine	1	2022	Ranjan, P	A Comprehensive Mobile Tele-consultation Solution for Tertiary Hospitals in India	X							X									X										X
10	Remote Monitoring Program	1	2023	Ganeshkumar, P	Experiences, Challenges, and Lessons Learned During Implementation of a Remote Monitoring Program for Home-Isolated COVID-19 Patients in Chennai, India	X																			X							X
11	Sangath	1	2022	Garg, A	Integrating assisted tele-psychiatry into primary healthcare in Goa, India: a feasibility study									X		X																				X
12	Chunampet Rural Diabetes Prevention Project	1	2012	Mohan, V	Prevention of Diabetes in Rural India with a Telemedicine Intervention	X	X	X	X														X													X
13	KIDROP program	1	2014	Vinekar, A	The KIDROP model of combining strategies for providing retinopathy of prematurity screening in underserved areas in India using wide-field imaging, tele-medicine, non-physician graders and smart phone reporting	X		X																	X												X
		2	2015	Vinekar, A	Role of tele-medicine in retinopathy of prematurity screening in rural outreach centers in India e a report of 20,214 imaging sessions in the KIDROP program					X						X									X						X
		3	2016	Vinekar, A	Impact of improved neonatal care on the profile of retinopathy of prematurity in rural neonatal centers in india over a 4-year period											X									X											X
		4	2017	Vinekar, A	Impact of expansion of telemedicine screening for retinopathy of prematurity in India																X							X (secondary data)									X
14	Apollo - Tele Health Services	1	2016	Acharya, V R	Evaluation of patient and doctor perception toward the use of telemedicine in Apollo Tele Health Services, India		X	X		X	X	X		X	X								X								X
		2	2016	Ganapathy, K	Telemedicine in the Himalayas: Operational Challenges—A Preliminary Report	X		X	X					X	X							X			X						X
		3	2020	Ganapathy, K	Telemedicine in Camp Mode While Screening for Noncommunicable Diseases: A Preliminary Report from India	X		X			X			X								X	X								X
		4	2020	Li, X	Designing Cost-Effective Telemedicine Camps for Underprivileged Individuals in Less Developed Countries: A Decomposed Affordance-Effectivity Framework		X	X			X			X									X					X (Video archives)									X
		5	2021	Ganapathy, K	Digital Health Care in Public Private Partnership Mode	X		X	X						X						X				X			X			X
15	ISRO Network	1	2013	Holla, B	Karnataka State Telemedicine Project: Utilization Pattern, Current, and Future Challenges	X		X	X														X								X
		2	2013	Suresh, S	Challenges in managing telemedicine centers in remote tribal hilly areas of Uttarakhand			X			X	X	X	X	X	X	X						X								X
		3	2016	Bali, S	Evaluation of telemedicine centres in Madhya Pradesh, Central India	X		X	X														X	X		X					X		X
		4	2018	Verma, P C	Encounters in handling ICT especially Telemedicine centers in isolated tribal hilly areas of Uttarakhand	X		X			X	X	X	X	X								X								X
16	Sri Ramachandra University Hospital	1	2017	Monica, S D	School entry level tele-hearing screening in a town in South India e Lessons learnt	X		X		X						X						X			X												X
		2	2018	Ramkumar, V	Cost and outcome of a community-based paediatric hearing screening programme in rural India with application of tele-audiology for follow- up diagnostic hearing assessment	X		X	X						X						X				X										X
		3	2018	Ramkumar, V	Identification and Management of Middle Ear Disorders in a Rural Cleft Care Program: A Telemedicine Approach			X								X									X						X
		4	2019	Ramkumar, V	Implementation and evaluation of a rural community-based pediatric hearing screening program integrating in-person and tele-diagnostic auditory brainstem response (ABR)			X		X						X									X												X
17	Jothydev’s Diabetes & Research Center	1	2012	keeppanasserril, A	Cost-Effective Use of Telemedicine and Self-Monitoring of Blood Glucose via Diabetes Tele Management System (DTMS) to Achieve Target Glycosylated Hemoglobin Values Without Serious Symptomatic Hypoglycemia in 1,000 Subjects with Type 2 Diabetes Mellitus—A Retrospective Study		X		X	X						X				X					X											X
18	Practo	1	2023	Dhakate, N	Classification of reviews of e-healthcare services to improve patient satisfaction: Insights from an emerging economy						X			X									X														X
19	Diahome app	1	2022	Raghavan, A	Improvement in glycaemic control in patients with type 2 diabetes with treatment using an interactive mobile application – A pilot study from India							X		X		X									X													X
20	Dr. Mohan’s Diabetes Specialities Centre	1	2020	Anjana, R M	Acceptability and Utilization of Newer Technologies and Effects on Glycemic Control in Type 2 Diabetes: Lessons Learned from Lockdown									X		X							X								X
		2	2022	Rajalakshmi, R	Tele-Ophthalmology Versus Face-to-Face Retinal Consultation for Assessment of Diabetic Retinopathy in Diabetes Care Centers in India: A Multicenter Cross-Sectional Study					X						X									X												X
21	Sri Sathya Sai Institute of Higher Medical Sciences (SSSIHMS) Bengaluru	1	2014	Dadlani, R	The Impact of Telemedicine in the Postoperative Care of the Neurosurgery Patient in an Outpatient Clinic: A Unique Perspective of this Valuable Resource in the Developing World—An Experience of More Than 3000 Teleconsultations	X			X		X				X	X			X	X					X						X
		2	2018	Thakar, S	Comparison of telemedicine with in-person care for follow-up after elective neurosurgery: results of a cost-effectiveness analysis of 1200 patients using patient-perceived utility scores	X														X					X			Cost effectiveness model									X
22	Dr. Shroff’s Charity Eye Hospital	1	2020	Gupta, N	Comprehensive Community Screening of Otological Patients by Trained Technicians Using a Telemedicine Device: An Efficient and Cost-Effective Way to Triage Patients With Ear Diseases											X									X						X
		2	2021	Gupta, N	Community Triage of Otology Patients Using a Store-and-Forward Telemedicine Device: A Feasibility Study	X								X		X							X		X						X
23	Welcare Health System	1	2022	Khandekar, R	Magnitude and Determinants of Diabetic Retinopathy Among Indian Diabetic Patients Undergoing Telescreening in India	X		X		X						X									X						X
24	Apollo - eACCESS Tele ICU	1	2021	Haranath, S P	eNeuroIntensive Care in India: The Need of the Hour	X		X	X		X					X									X							X
25	Cloudphysician Healthcare Private Limited	1	2022	Hilker, S	Operational model to increase intensive care unit telemedicine capacity rapidly during a pandemic: experience in India			X	X							X						X										X
26	National Heart Institute (NHI)	1	2021	Dwivedi, S	Importance of Imaging in Work up of Cardiovascular Diseases by Using Telemedicine in Rural India											X									X						X
27	Amrita Institute of Medical Sciences Kochi	1	2011	Keeppanasserril, A	Effectiveness of Tele-guided Interceptive Prosthodontic treatment in rural India: A comparative pilot study			X		X						X							X		X											X
		2	2018	Mayadevi, M	Interdisciplinary Telemedicine in the Management of Dysphagia in Head and Neck					X						X									X												X
		3	2021	Ullas, S	Telemedicine During the COVID-19 Pandemic: A Paradigm Shift in Non-Communicable Disease Management? – A Cross-Sectional Survey from a Quaternary-Care Center in South India									X		X							X								X
28	Aravind Eye	1	2020	Ramakrishnan, R	Diabetes mellitus in the Tamil Nadu State—Noncommunicable diseases nurse model in diabetic retinopathy screening			X								X						X										X
		2	2021	Ravindran, M	Impact of teleophthalmology during COVID‑19 lockdown in a tertiary care center in South India											X										X					X
		3	2022	Muralikrishnan, J	Access to eye care during the COVID-19 pandemic, India											X		X	X				X		X						X
		4	2023	deCampos-Stairiker, M A	Epidemiologic Evaluation of Retinopathy of Prematurity Severity in a Large Telemedicine Program in India Using Artificial Intelligence					X						X									X											X
		5	2023	Delana, K	Multichannel Delivery in Healthcare: The Impact of Telemedicine Centers in Southern India				X						X	X		X							X			Cost effectiveness model							X
29	Sankara Nethralaya	1	2013	Rachapelle, S	The Cost–Utility of Telemedicine to Screen for Diabetic Retinopathy in India				X						X					X			X					Cost effectiveness model								X
		2	2014	Ramon, R	How accurate is the diagnosis of diabetic retinopathy on telescreening? The Indian scenario	X				X						X									X												X
		3	2015	John, S	A Pilot Study to Improve Access to Eye Care Services for Patients in Rural India by Implementing Community Ophthalmology through Innovative Telehealth Technology											X						X			X						X
30	L V Prasad Eye Insititute	1	2019	Das, A V	App-Based Tele Ophthalmology: A Novel Method of Rural Eye Care Delivery Connecting Tertiary Eye Care Center and Vision Centers in India											X							X		X						X
		2	2020	Das, A V	Tele-consultations and electronic medical records driven remote patient care: Responding to the COVID-19 lockdown in India							X		X									X		X			Patient feedback & query			X
31	World Health Partners (WHP) Sky program	1	2016	Mohanan, M	Effect Of A Large-Scale Social Franchising And Telemedicine Program On Childhood Diarrhea And Pneumonia Outcomes In India			X		X					X	X							X												X
		2	2017	Mohanan, M	Evaluation of a social franchising and telemedicine programme and the care provided for childhood diarrhoea and pneumonia, Bihar, India			X								X	X						X				X								X
		3	2018	Penn-Kekana, L	Process evaluation of a social franchising model to improve maternal health: evidence from a multi-methods study in Uttar Pradesh, India	X		X	X	X	X			X	X	X	X						X	X		X							X
		4	2018	Tougher, S	Effect of a multifaceted social franchising model on quality and coverage of maternal, newborn, and reproductive health-care services in Uttar Pradesh, India: a quasi-experimental study	X	X	X	X	X	X			X	X	X	X				X		X												X
32	Tata Medical Center (TMC) - Kolkata	1	2020	Atreya, S	Patients'/Caregivers' Perspectives on Telemedicine Service for Advanced Cancer Patients during the COVID-19 Pandemic: An Exploratory Survey						X			X	X								X		X						X
						34	9	28	17	20	21	11	8	36	25	52	5	4	2	7	4	8	39	6	45	3	1	1	0	0	50	6	6	0	8	7	10	1
